# Supplementary material for: The Flipping-Wedge Osteotomy: How 3D Virtual Surgical Planning (VSP) Suggested a Simple and Promising Type of Osteotomy in Pediatric Post-Traumatic Forearm Deformity
Source: J Pers Med. 2023 Mar 19;13(3):549. doi: 10.3390/jpm13030549 (PMC10058750; doi:10.3390/jpm13030549)
Supplement: Supplementary file 1 [file jpm-13-00549-s001.zip]

Archive with 3 entries (2 files):
- Video S1-FLIPPING-WEDGE OSTEOTOMY.mp4
- __MACOSX/
- __MACOSX/._FLIPPING-WEDGE OSTEOTOMY.mp4
